# Supplementary material for: Partitioning the Effects of Soil Legacy and Pathogen Exposure Determining Soil Suppressiveness via Induced Systemic Resistance
Source: Plants (Basel). 2022 Oct 23;11(21):2816. doi: 10.3390/plants11212816 (PMC9657590; doi:10.3390/plants11212816)
Supplement: Supplementary file 1 [file plants-11-02816-s001.zip]

Archive with 1 entries (1 files):
- plants-1950702-supplementary.pdf
